# Supplementary material for: Kaposi’s sarcoma-associated herpesvirus T cell responses in HIV seronegative individuals from rural Uganda
Source: Nat Commun. 2021 Dec 16;12:7323. doi: 10.1038/s41467-021-27623-8 (PMC8677732; doi:10.1038/s41467-021-27623-8)
Supplement: Supplementary file 3 — Supplementary Data 1 [file 41467_2021_27623_MOESM3_ESM.xlsx]

## Sheet: Sheet1
Identification	anti-CD3	CEF	SIV	ORF73	ORF71	ORF72	K2	K4	Identification	K5	K6	K7	ORF50	ORF60	K14	K10	K12	Identification	K15	K8	ORF6	ORF7	ORF9	ORF10	ORF11	ORF16	Identification	ORF45	ORF55	ORF57	ORF58	ORF67	ORF69	ORF74	K3	Identification	K9	ORF68	ORF4	ORF8	ORF61	K11	ORF2	ORF70	Identification	ORF17	ORF18	ORF27	ORF34
1	5573	0	0	0	0	0	0	138	1	0	0	0	0	0	0	0	0	1	0	0	0	0	0	0	0	0	1	0	0	0	0	0	0	0	0	1	0	0	0	0	0	0	0	0	1	0	0	0	0
2	3964	40	4	40	0	0	0	0	2	0	0	0	0	0	0	0	0	2	0	100	0	0	0	0	0	0	2	0	0	0	0	0	0	0	0	2	0	0	0	87	67	0	0	0	2	0	0	0	0
3	5228	76	0	0	0	0	0	0	3	0	0	0	0	0	0	0	0	3	0	0	0	0	0	0	0	0	3	0	0	0	0	0	0	0	0	3	0	0	0	0	0	160	0	0	3	0	0	0	0
4	4278	76	238	0	0	0	0	0	4	0	947	0	0	0	0	0	0	4	0	0	0	0	0	0	0	0	4	0	0	0	0	0	0	0	0	4	0	0	0	0	0	0	0	0	4	0	0	0	0
5	4073	264	2	0	0	0	0	0	5	0	0	0	0	0	0	0	0	5	0	0	0	0	0	0	0	0	5	0	0	0	0	0	0	0	0	5	0	0	0	0	0	0	0	0	5	0	0	0	0
6	5413	0	17	0	0	0	0	0	6	0	0	0	0	0	0	0	0	6	0	0	0	0	0	0	0	0	6	0	0	0	0	0	0	0	0	6	0	0	0	0	0	0	0	0	6	0	0	0	0
7	5311	82	0	0	0	0	0	0	7	0	0	0	0	0	0	0	0	7	0	0	0	0	0	0	0	0	7	0	0	0	0	0	0	0	0	7	0	0	0	0	0	0	0	0	7	0	0	0	0
8	4100	0	14	42	0	0	0	0	8	0	0	0	0	0	0	0	0	8	0	0	58	0	0	0	0	0	8	0	0	0	0	0	0	0	0	8	0	0	0	0	0	42	0	0	8	0	0	0	0
9	4131	0	0	0	0	0	0	0	9	0	0	0	0	0	0	0	0	9	0	0	0	0	0	0	0	0	9	0	0	0	0	0	0	0	0	9	0	0	0	0	0	0	0	0	9	0	0	0	0
10	3800	50	0	0	0	0	0	0	10	0	0	0	0	0	0	0	0	10	0	0	0	0	0	0	0	0	10	0	0	0	0	0	0	0	0	10	0	0	0	0	0	0	0	0	10	0	0	0	0
11	4707	798	0	87	0	0	0	0	11	0	0	0	0	0	0	0	0	11	0	0	0	0	0	0	0	0	11	0	0	0	0	0	0	0	0	11	0	0	0	0	0	0	0	0	11	0	0	0	0
12	4604	1864	18	80	0	0	0	0	12	0	0	0	0	0	0	0	0	12	0	0	0	0	0	0	0	0	12	0	0	0	0	0	0	0	0	12	0	0	0	0	940	0	0	0	12	0	0	0	0
13	4684	0	0	0	0	0	0	0	13	0	0	0	0	0	0	0	0	13	0	0	0	0	0	0	0	0	13	0	0	0	0	0	0	0	0	13	0	0	0	0	0	0	0	0	13	0	0	0	0
14	4009	0	0	0	0	0	0	0	14	0	0	0	0	0	0	0	0	14	0	0	0	0	0	0	0	0	14	0	0	0	0	0	0	0	0	14	0	0	0	0	0	0	0	0	14	73	0	0	0
15	1228	1256	11	0	0	0	40	0	15	0	0	0	0	0	0	0	0	15	0	0	0	0	0	0	0	0	15	0	0	0	0	0	0	0	0	15	0	0	0	0	0	0	0	0	15	0	0	0	0
16	2602	267	0	47	0	0	0	0	16	0	0	0	0	0	0	0	0	16	0	0	0	0	0	0	40	0	16	0	0	0	0	0	0	0	0	16	0	0	47	0	0	0	0	0	16	0	0	0	0
17	1154	1004	11	60	0	0	0	0	17	0	0	0	0	0	0	0	0	17	0	0	93	0	0	0	40	0	17	0	0	0	0	0	0	0	0	17	53	40	0	53	0	0	0	0	17	53	0	0	0
18	1736	1520	0	0	0	0	0	0	18	0	0	0	0	0	0	0	0	18	0	0	0	0	0	0	0	0	18	0	0	0	0	0	0	0	0	18	0	0	0	0	0	0	0	0	18	0	0	0	0
19	847	593	31	0	0	0	0	0	19	0	0	0	0	0	0	0	0	19	0	0	0	0	0	0	40	0	19	0	0	0	0	0	0	0	0	19	0	0	0	0	0	0	0	0	19	0	0	0	0
20	3618	1509	0	0	0	0	0	0	20	0	0	0	0	0	0	0	0	20	0	0	0	0	0	0	0	0	20	0	0	0	0	0	0	0	0	20	0	0	60	0	0	0	0	0	20	0	0	0	0
21	3402	489	7	0	0	0	0	0	21	0	0	0	0	0	0	0	0	21	0	0	0	0	0	0	0	0	21	0	0	0	0	0	0	0	53	21	0	0	47	0	0	0	40	0	21	0	0	0	0
22	2493	1027	0	0	0	0	0	0	22	0	0	0	0	0	0	0	0	22	0	0	0	0	0	0	0	0	22	0	0	0	0	0	0	0	53	22	0	0	0	0	0	0	0	0	22	0	0	0	0
23	1956	67	7	0	0	0	0	0	23	0	0	0	0	0	0	0	0	23	0	0	0	0	0	0	0	0	23	0	0	0	0	0	0	0	0	23	0	0	0	40	53	0	0	0	23	0	0	0	0
24	1825	233	0	0	0	0	0	0	24	0	0	0	0	0	0	0	0	24	0	0	0	0	0	0	0	0	24	0	0	0	0	0	0	0	0	24	0	0	0	0	0	0	0	0	24	0	0	0	0
25	3382	1984	16	0	0	0	0	0	25	0	0	0	0	0	0	0	0	25	0	0	0	0	0	0	0	0	25	0	0	0	0	0	0	0	0	25	0	0	0	0	0	0	0	0	25	0	0	0	0
26	3782	453	9	0	0	0	0	0	26	0	0	0	0	0	0	0	0	26	0	40	60	0	93	0	0	0	26	0	0	0	0	0	0	0	40	26	40	47	60	187	40	0	0	0	26	0	0	0	0
27	2484	0	0	120	0	0	0	0	27	0	0	0	0	0	0	0	0	27	0	0	0	0	0	0	0	0	27	0	0	0	0	0	0	0	0	27	0	0	0	0	0	0	0	0	27	0	0	0	0
28	3778	1600	25	50	0	0	0	0	28	0	0	0	0	0	0	0	0	28	0	0	0	0	0	0	0	0	28	0	0	0	0	0	0	0	0	28	0	0	0	0	0	567	150	0	28	0	717	0	0
29	2649	1053	0	93	0	0	0	0	29	0	0	0	0	0	0	0	0	29	0	0	0	0	0	0	0	0	29	0	0	0	0	0	0	0	0	29	0	0	73	0	0	67	0	0	29	0	0	0	0
30	1921	0	0	0	0	0	0	0	30	0	0	0	0	0	0	0	0	30	0	0	0	0	0	0	0	0	30	0	0	0	0	0	0	0	0	30	0	0	0	0	47	0	0	0	30	0	40	0	0
31	5571	860	0	0	0	0	73	0	31	0	0	0	0	0	0	0	0	31	0	0	0	0	0	0	0	0	31	0	0	0	0	0	0	0	0	31	0	0	0	0	0	73	0	0	31	0	0	0	0
32	2038	971	0	0	0	0	0	0	32	0	0	0	0	0	0	0	0	32	0	0	0	0	0	0	0	0	32	0	0	0	0	0	0	0	0	32	0	0	47	0	0	53	0	0	32	0	0	0	0
33	4716	0	0	0	0	0	40	0	33	0	0	0	0	0	0	0	0	33	0	0	0	0	0	0	0	0	33	0	0	0	0	0	0	0	0	33	0	0	0	0	0	0	0	0	33	0	0	0	0
34	4720	82	4	0	0	0	0	0	34	0	0	0	0	0	0	0	0	34	0	0	1293	440	0	1260	0	0	34	0	0	0	0	2140	0	0	0	34	0	0	0	0	0	0	0	0	34	0	0	0	0
35	4691	0	0	0	0	0	0	0	35	0	0	0	0	0	0	0	0	35	0	0	0	0	0	0	0	0	35	0	0	0	0	0	0	0	0	35	0	0	0	313	0	0	0	0	35	0	0	0	0
36	4417	2580	0	240	0	0	0	0	36	0	0	0	0	0	0	0	0	36	0	40	93	67	67	0	47	0	36	0	67	0	0	0	0	0	0	36	100	113	187	140	127	0	0	0	36	0	0	0	0
37	5683	149	16	0	0	0	0	0	37	0	0	0	0	0	0	0	0	37	0	0	0	0	0	0	0	0	37	0	0	0	0	0	0	0	0	37	0	0	0	0	0	0	0	0	37	0	0	0	0
38	4853	0	9	0	0	0	0	0	38	0	0	0	0	0	0	0	0	38	0	0	0	0	0	0	0	0	38	0	0	0	0	0	0	0	0	38	0	0	0	0	0	180	0	0	38	0	0	0	0
39	4304	545	0	0	0	0	0	0	39	0	0	0	0	0	0	0	0	39	0	0	0	0	0	0	0	0	39	0	0	0	0	0	0	0	164	39	0	0	0	0	0	0	0	0	39	50	0	0	0
40	422	787	10	180	0	0	0	0	40	0	0	0	0	0	0	0	0	40	0	0	0	0	0	0	0	0	40	0	0	0	0	0	0	0	0	40	0	0	0	0	0	0	0	0	40	0	0	0	0
[truncated: 48 more columns]
