# Supplementary material for: Kaposi’s sarcoma-associated herpesvirus T cell responses in HIV seronegative individuals from rural Uganda
Source: Nat Commun. 2021 Dec 16;12:7323. doi: 10.1038/s41467-021-27623-8 (PMC8677732; doi:10.1038/s41467-021-27623-8)
Supplement: Supplementary file 4 — Supplementary Data 2 [file 41467_2021_27623_MOESM4_ESM.xlsx]

## Sheet: 76
Identification	anti-CD3	EBV	CEF	SIV	ORF73	ORF71	Identification	ORF72	K2	K4	K5	K6	K7	Identification	ORF50	ORF60	K14	K10	K12	K15	Identification	K8	ORF6	ORF7	ORF9	ORF10	ORF11	Identification	ORF16	ORF45	ORF55	ORF57	ORF58	ORF67	Identification	ORF69	ORF74	K3	K9	ORF68	ORF4	Identification	ORF8	ORF61	K11	ORF2	ORF70	ORF17	Identification
41	3617	263	250	23	73	0	41	0	0	0	73	0	0	41	0	0	0	0	40	0	41	0	0	0	0	0	0	41	0	0	140	0	0	0	41	0	0	0	0	0	0	41	0	0	0	0	0	0	41
42	4104	93	0	153	53	0	42	0	0	0	0	0	0	42	0	0	0	0	0	0	42	47	0	0	0	0	0	42	0	0	0	0	0	0	42	0	0	0	0	0	0	42	0	0	0	0	0	0	42
43	2797	0	0	37	0	0	43	0	0	0	0	0	0	43	0	0	0	0	0	0	43	0	0	0	0	0	0	43	0	0	0	0	0	0	43	0	0	0	0	0	0	43	0	0	0	0	0	0	43
44	1724	0	0	0	0	0	44	0	0	0	0	0	0	44	0	0	0	0	0	0	44	0	0	0	0	0	0	44	0	0	0	0	0	0	44	0	0	0	0	0	0	44	0	0	0	0	0	0	44
45	1183	0	90	427	0	0	45	0	0	0	0	0	0	45	0	0	0	0	0	0	45	0	0	0	0	0	0	45	0	0	0	0	0	0	45	0	0	0	0	0	0	45	0	0	0	0	0	0	45
46	4172	290	973	10	0	0	46	0	0	0	0	0	0	46	0	0	0	0	0	0	46	0	0	0	0	0	0	46	0	0	0	0	640	0	46	0	0	0	0	0	0	46	0	0	0	0	0	0	46
47	3611	87	77	93	0	0	47	0	0	0	0	0	0	47	0	0	0	0	0	0	47	0	0	0	0	0	0	47	0	0	0	0	0	0	47	0	0	0	0	0	0	47	0	0	0	0	0	0	47
48	3910	0	0	50	0	0	48	0	0	0	0	0	0	48	0	0	0	0	0	0	48	0	0	0	0	0	0	48	0	0	0	0	0	0	48	0	0	0	0	0	0	48	0	0	0	0	0	0	48
49	4357	904	170	0	0	0	49	0	0	0	0	0	0	49	0	0	0	0	0	0	49	0	0	0	0	0	0	49	43	0	0	0	0	0	49	0	0	0	0	0	0	49	0	0	0	0	0	0	49
50	4266	119	1271	0	0	0	50	0	0	0	0	76	0	50	0	0	0	0	127	0	50	0	0	0	0	0	0	50	0	102	51	0	42	68	50	0	0	0	136	0	0	50	0	0	0	0	0	51	50
51	4617	290	897	0	0	0	51	0	0	0	0	0	0	51	0	0	0	0	0	0	51	0	0	0	0	0	0	51	0	0	0	0	0	0	51	0	0	0	0	0	0	51	0	0	0	0	0	0	51
52	4888	157	1804	75	0	0	52	0	0	0	0	0	0	52	0	0	0	0	0	0	52	0	0	0	0	0	0	52	0	0	0	0	0	0	52	0	0	0	0	0	0	52	0	0	0	43	0	0	52
53	3971	189	0	7	0	0	53	0	0	0	0	0	0	53	0	0	0	0	0	0	53	0	0	0	0	0	0	53	0	0	0	0	0	0	53	0	0	0	0	0	0	53	0	0	0	0	0	0	53
54	4097	777	1350	63	0	0	54	0	0	0	0	0	0	54	0	0	0	0	0	0	54	0	0	0	0	0	0	54	0	0	0	0	0	0	54	0	0	0	0	0	0	54	0	0	0	0	0	0	54
55	4247	337	0	3	0	0	55	0	0	0	0	0	0	55	0	0	0	0	0	0	55	0	0	0	0	0	0	55	0	0	0	0	0	0	55	0	0	0	0	0	47	55	0	0	0	0	0	0	55
56	2790	117	43	0	87	0	56	0	0	0	0	0	0	56	0	0	0	0	0	0	56	0	0	0	0	0	0	56	0	0	0	0	0	0	56	0	0	0	0	0	0	56	0	0	0	0	0	0	56
57	4291	0	120	0	0	0	57	0	0	0	0	0	0	57	0	0	0	0	0	0	57	0	0	0	0	0	0	57	0	0	0	0	0	0	57	0	0	0	0	0	0	57	0	0	0	0	0	0	57
58	3130	0	76	14	0	0	58	0	0	0	0	0	0	58	0	0	0	0	0	0	58	0	0	0	0	0	0	58	0	0	0	0	0	0	58	0	0	0	0	0	0	58	0	0	0	0	0	0	58
59	2784	613	333	33	0	0	59	0	0	0	0	0	0	59	0	0	0	0	0	0	59	0	0	0	0	0	0	59	0	0	0	0	0	0	59	0	0	0	0	0	0	59	0	0	0	0	0	0	59
60	4794	596	515	244	0	0	60	0	0	0	0	0	0	60	0	0	0	0	0	0	60	0	67	0	0	0	0	60	0	0	0	0	0	0	60	0	0	0	96	0	0	60	0	0	0	0	0	0	60
61	3796	115	0	4	0	0	61	0	0	0	0	0	0	61	0	0	0	0	0	0	61	0	0	0	0	0	0	61	0	0	0	0	0	0	61	0	0	0	0	0	0	61	0	0	0	0	0	0	61
62	4194	146	0	11	0	0	62	0	0	0	0	0	0	62	0	0	0	0	0	0	62	0	0	0	0	0	0	62	0	0	0	0	0	0	62	0	0	0	0	0	0	62	0	0	0	43	0	0	62
63	4382	97	50	380	0	0	63	0	0	0	0	0	0	63	0	0	0	0	0	0	63	0	0	0	0	0	0	63	0	0	0	0	293	0	63	0	0	0	0	267	0	63	0	0	0	0	0	0	63
64	4671	0	0	0	0	0	64	0	0	0	0	0	0	64	0	0	0	0	0	0	64	0	53	0	0	0	0	64	0	0	0	0	0	0	64	0	0	0	0	0	0	64	0	0	0	0	0	0	64
65	2520	111	1615	89	0	0	65	0	0	0	0	0	0	65	0	0	0	0	0	0	65	0	0	0	0	0	0	65	0	0	0	0	0	0	65	0	0	0	0	52	0	65	0	0	0	44	0	0	65
66	4366	183	808	4	258	0	66	0	0	0	0	0	0	66	0	0	0	0	0	0	66	0	0	0	0	0	0	66	0	0	0	0	0	0	66	0	0	0	0	0	0	66	0	0	0	0	0	0	66
67	3722	70	85	80	80	0	67	0	110	160	0	40	0	67	0	0	60	0	210	0	67	100	40	0	0	0	0	67	70	0	0	70	0	40	67	0	0	80	40	50	0	67	50	0	0	80	40	0	67
68	3397	757	0	0	0	0	68	0	0	0	0	0	0	68	0	0	0	0	0	0	68	0	0	0	0	0	0	68	0	0	0	0	0	0	68	0	0	0	0	0	0	68	0	0	0	0	0	0	68
69	3130	100	0	96	0	0	69	0	0	0	0	0	0	69	0	0	0	0	0	0	69	0	0	0	0	0	0	69	0	0	0	0	0	0	69	0	0	0	0	0	0	69	0	0	0	0	0	0	69
70	978	1143	0	0	43	0	70	0	0	0	0	0	0	70	0	0	0	0	0	0	70	0	0	0	0	0	0	70	0	0	0	0	0	0	70	0	0	0	0	0	0	70	0	0	0	0	0	0	70
71	4381	635	0	12	0	0	71	0	0	0	0	0	0	71	0	0	0	0	0	0	71	0	0	0	0	0	0	71	0	0	0	0	0	0	71	0	0	0	0	0	0	71	0	0	0	0	0	0	71
72	3814	425	1000	40	0	0	72	0	0	0	0	0	0	72	40	0	0	0	0	0	72	0	0	0	0	40	0	72	0	0	0	0	0	0	72	0	0	0	40	0	0	72	0	0	0	0	0	0	72
73	4093	155	152	0	0	0	73	0	0	0	0	0	0	73	0	0	0	0	0	0	73	0	0	0	0	0	0	73	0	0	0	0	0	0	73	0	0	0	0	0	0	73	0	0	0	0	0	0	73
74	2068	0	0	3	0	0	74	0	0	0	0	0	0	74	0	0	0	0	0	0	74	0	0	0	0	0	0	74	0	0	0	0	0	0	74	0	0	0	0	0	0	74	0	0	0	0	0	0	74
75	2198	0	343	7	0	0	75	0	0	0	0	0	0	75	0	0	0	0	0	0	75	0	0	0	0	0	0	75	0	0	0	0	0	0	75	0	0	0	0	0	0	75	0	0	0	0	0	0	75
76	3501	247	0	0	0	0	76	0	0	0	0	0	0	76	0	0	0	0	0	0	76	0	0	0	0	0	0	76	0	0	0	0	0	0	76	0	0	0	0	0	0	76	0	0	0	0	0	0	76
77	2090	313	200	9	0	0	77	0	0	0	0	0	0	77	0	0	0	0	0	0	77	0	0	0	0	0	0	77	0	0	0	0	0	0	77	0	0	0	0	0	0	77	0	0	0	0	0	0	77
78	4111	197	883	10	0	0	78	0	0	0	0	0	0	78	0	0	0	0	0	0	78	0	0	0	0	0	0	78	0	0	0	0	0	0	78	0	0	0	0	0	53	78	0	67	100	0	0	0	78
79	4540	600	2617	53	0	0	79	0	0	0	0	0	0	79	0	0	0	0	0	0	79	0	0	0	0	0	0	79	0	0	0	0	0	0	79	0	0	0	0	0	0	79	0	0	0	0	0	0	79
80	1963	50	79	54	43	0	80	0	71	0	0	0	0	80	0	0	0	0	0	0	80	0	0	0	0	0	0	80	0	0	0	0	50	0	80	0	0	0	43	0	0	80	0	0	0	0	0	0	80
81	5027	393	0	160	65	0	81	0	204	0	0	0	0	81	0	0	0	0	0	0	81	0	51	0	0	0	0	81	0	0	0	0	0	51	81	0	0	0	0	0	0	81	0	0	0	0	0	0	81
82	2529	767	820	13	0	0	82	0	0	0	0	0	0	82	0	0	60	0	0	0	82	0	0	0	0	0	0	82	0	0	0	0	0	0	82	0	0	0	0	0	0	82	0	0	0	0	0	0	82
83	3607	96	138	8	58	0	83	0	0	0	0	0	0	83	0	0	0	0	0	0	83	0	0	0	0	0	0	83	42	0	0	0	0	0	83	0	0	0	0	0	0	83	0	0	0	0	0	0	83
84	1184	270	1437	0	0	0	84	0	0	0	0	0	0	84	0	0	0	0	0	0	84	0	0	0	0	0	0	84	0	0	0	0	0	0	84	0	0	0	0	0	0	84	0	0	0	0	0	0	84
85	2571	504	1946	0	0	0	85	0	0	0	0	0	0	85	0	0	0	0	0	0	85	0	0	0	0	0	0	85	0	0	0	0	0	0	85	0	0	0	0	0	0	85	0	0	0	0	0	0	85
86	2849	314	325	4	0	0	86	0	0	0	0	0	0	86	0	0	0	0	0	0	86	0	0	0	0	0	0	86	0	0	0	0	0	0	86	0	0	0	0	0	0	86	0	0	0	0	0	0	86
87	3358	0	0	4	0	0	87	0	0	0	0	0	0	87	0	0	0	0	0	0	87	0	0	0	0	0	0	87	0	0	0	0	0	0	87	0	0	0	0	0	0	87	0	0	0	0	0	0	87
88	874	1747	227	240	0	0	88	0	0	0	0	0	0	88	0	0	0	0	0	0	88	0	0	0	0	0	67	88	0	0	0	0	0	0	88	0	0	0	0	0	0	88	0	0	220	0	0	0	88
89	2822	264	0	9	64	0	89	0	0	0	0	0	0	89	0	0	0	0	0	0	89	0	0	0	0	0	0	89	0	0	0	0	0	0	89	0	0	0	0	0	0	89	0	0	0	0	0	0	89
90	4150	97	0	17	0	0	90	0	0	0	0	0	0	90	0	0	0	0	0	0	90	0	0	0	0	0	0	90	0	0	0	0	0	0	90	0	0	0	0	0	0	90	0	0	0	0	0	0	90
91	2392	0	452	33	0	0	91	0	0	0	0	0	0	91	0	0	0	0	0	0	91	0	0	0	0	0	0	91	0	0	0	0	0	0	91	0	0	0	0	0	0	91	0	0	0	0	0	0	91
92	3243	0	82	0	0	0	92	0	0	0	0	0	0	92	0	0	0	0	0	0	92	0	0	0	0	0	0	92	0	0	0	0	0	0	92	0	0	0	0	0	79	92	0	0	0	0	0	0	92
93	2329	0	0	7	0	0	93	0	0	0	0	0	0	93	0	0	0	0	0	0	93	0	0	0	0	0	0	93	0	0	0	0	0	0	93	0	0	0	0	0	0	93	0	0	0	0	0	0	93
94	1344	167	800	29	375	0	94	0	0	0	0	0	0	94	0	0	0	0	0	0	94	0	0	0	0	0	0	94	0	0	0	0	0	0	94	0	0	0	0	0	0	94	0	0	0	0	0	0	94
95	2590	105	100	205	0	0	95	0	0	0	0	0	0	95	0	0	0	0	0	0	95	0	0	0	0	0	0	95	0	0	0	0	0	0	95	0	0	0	0	0	0	95	0	0	0	0	0	0	95
96	2232	100	117	17	0	0	96	0	0	67	0	0	0	96	0	0	0	0	0	0	96	0	0	0	0	0	0	96	0	0	0	0	0	0	96	0	0	0	0	0	0	96	0	0	0	0	0	0	96
97	493	3891	1557	126	87	0	97	0	78	0	0	0	0	97	0	0	0	0	0	0	97	0	0	0	0	0	0	97	0	0	0	0	0	0	97	478	0	0	0	0	0	97	0	0	0	0	0	0	97
98	1048	593	161	125	0	0	98	0	0	0	0	0	0	98	0	0	0	0	0	0	98	0	0	0	0	0	0	98	0	0	0	0	0	0	98	0	0	0	0	0	0	98	0	0	0	0	0	0	98
99	4056	111	0	21	0	0	99	0	0	0	0	0	0	99	0	0	0	0	0	0	99	0	0	0	0	0	64	99	0	0	0	0	0	0	99	0	0	0	0	0	0	99	236	0	0	0	0	0	99
100	4201	0	500	7	0	0	100	0	0	0	0	0	0	100	0	0	0	0	0	0	100	0	0	0	0	0	0	100	0	0	0	0	0	0	100	0	0	0	0	0	0	100	0	0	0	0	0	0	100
101	242	288	0	0	0	0	101	0	0	0	0	0	0	101	0	0	0	0	0	200	101	0	0	0	0	0	0	101	0	0	0	0	0	0	101	0	0	0	0	0	0	101	0	0	0	0	0	0	101
102	3779	56	84	16	0	0	102	0	0	0	0	0	0	102	0	0	0	0	0	0	102	0	0	0	0	0	0	102	0	0	0	0	0	0	102	0	0	0	0	0	0	102	0	0	0	0	0	0	102
103	1790	300	3713	53	0	0	103	0	0	0	0	0	0	103	0	0	0	0	0	0	103	0	0	0	0	0	0	103	0	0	0	0	0	0	103	0	0	0	0	0	0	103	0	0	0	0	0	0	103
104	704	0	0	13	0	0	104	0	0	0	0	0	0	104	0	0	0	0	0	0	104	0	0	0	0	0	0	104	0	0	0	0	0	0	104	0	0	0	0	0	0	104	0	0	0	0	0	0	104
105	1389	323	0	0	0	0	105	0	0	0	0	0	0	105	0	0	0	0	0	0	105	0	0	0	0	0	0	105	0	0	0	0	0	0	105	0	0	0	0	0	0	105	0	0	0	0	0	0	105
106	3892	0	50	125	0	0	106	0	0	0	0	0	0	106	0	0	0	0	0	0	106	0	0	0	0	0	0	106	0	0	0	0	0	0	106	0	0	0	0	0	0	106	0	0	0	0	0	0	106
107	3699	1500	108	92	0	0	107	0	0	112	0	0	0	107	0	0	0	0	0	0	107	0	0	0	0	0	0	107	0	0	0	0	0	72	107	0	0	0	0	0	0	107	0	0	0	0	0	0	107
108	308	0	292	196	0	0	108	0	0	0	0	0	0	108	0	0	0	0	0	0	108	0	0	0	0	0	0	108	0	0	0	0	0	0	108	0	0	0	0	0	0	108	0	0	0	158	0	0	108
109	3593	0	52	14	0	0	109	0	0	0	0	0	0	109	0	0	0	0	0	0	109	0	0	0	0	0	0	109	48	0	0	0	0	0	109	0	0	0	0	0	0	109	0	0	0	0	0	0	109
110	3572	104	57	293	0	0	110	0	0	0	0	0	0	110	0	0	0	0	0	86	110	0	0	0	0	0	0	110	0	0	0	0	0	0	110	0	0	0	0	0	0	110	0	0	0	0	0	0	110
111	3856	90	0	63	0	0	111	0	0	0	0	0	0	111	0	0	0	0	0	0	111	0	0	0	0	0	0	111	0	0	0	0	0	0	111	0	0	0	0	0	0	111	0	0	0	0	0	0	111
112	3290	100	120	20	0	0	112	0	0	0	0	0	0	112	0	0	0	0	0	0	112	0	40	0	0	0	0	112	0	0	0	0	0	0	112	0	0	0	0	0	0	112	0	0	0	0	0	0	112
113	3648	367	1267	40	47	0	113	0	47	0	100	0	0	113	0	0	40	0	0	0	113	0	0	0	0	0	0	113	0	0	0	40	0	0	113	47	0	47	0	0	0	113	0	0	0	0	0	0	113
114	3048	744	88	12	0	0	114	0	0	0	0	0	0	114	0	0	0	0	0	0	114	0	0	0	0	0	0	114	104	0	0	0	0	0	114	0	0	0	0	0	0	114	0	0	0	0	0	0	114
115	448	638	92	8	0	354	115	0	0	0	0	0	0	115	0	0	0	0	0	0	115	0	0	0	0	0	0	115	0	0	0	0	0	0	115	0	0	0	0	0	0	115	0	0	0	0	0	0	115
116	103	130	707	33	0	0	116	0	0	0	0	0	0	116	0	0	0	0	0	0	116	0	0	0	0	0	0	116	0	0	0	0	0	0	116	0	0	0	0	0	0	116	0	0	0	0	0	0	116
[truncated: 54 more columns]
