# Supplementary material for: Kaposi’s sarcoma-associated herpesvirus T cell responses in HIV seronegative individuals from rural Uganda
Source: Nat Commun. 2021 Dec 16;12:7323. doi: 10.1038/s41467-021-27623-8 (PMC8677732; doi:10.1038/s41467-021-27623-8)
Supplement: Supplementary file 6 — Source Data [file 41467_2021_27623_MOESM6_ESM.zip]

Archive with 25 entries (24 files):
- source_data_file/
- source_data_file/2_Source_Data_Figure2.xlsx
- __MACOSX/source_data_file/._2_Source_Data_Figure2.xlsx
- source_data_file/10_source data_Supp_Fig2.xlsx
- __MACOSX/source_data_file/._10_source data_Supp_Fig2.xlsx
- source_data_file/.DS_Store
- __MACOSX/source_data_file/._.DS_Store
- source_data_file/3_Source_Data_Figure3.xlsx
- __MACOSX/source_data_file/._3_Source_Data_Figure3.xlsx
- source_data_file/1_Source_Data_Figure1.xlsx
- __MACOSX/source_data_file/._1_Source_Data_Figure1.xlsx
- source_data_file/7_Source_Data_Table1.xlsx
- __MACOSX/source_data_file/._7_Source_Data_Table1.xlsx
- source_data_file/9_source data_Supp_Fig1.xlsx
- __MACOSX/source_data_file/._9_source data_Supp_Fig1.xlsx
- source_data_file/11_source data_Supp_Fig3.xlsx
- __MACOSX/source_data_file/._11_source data_Supp_Fig3.xlsx
- source_data_file/6_Source_Data_Figure6.xlsx
- __MACOSX/source_data_file/._6_Source_Data_Figure6.xlsx
- source_data_file/4_Source_Data_Figure4.xlsx
- __MACOSX/source_data_file/._4_Source_Data_Figure4.xlsx
- source_data_file/8_Source_Data_Table2.xlsx
- __MACOSX/source_data_file/._8_Source_Data_Table2.xlsx
- source_data_file/5_Source_Data_Figure5.xlsx
- __MACOSX/source_data_file/._5_Source_Data_Figure5.xlsx
