# Supplementary material for: Kaposi’s sarcoma-associated herpesvirus T cell responses in HIV seronegative individuals from rural Uganda
Source: Nat Commun. 2021 Dec 16;12:7323. doi: 10.1038/s41467-021-27623-8 (PMC8677732; doi:10.1038/s41467-021-27623-8)
Supplement: Supplementary file 6 — Source Data [file 41467_2021_27623_MOESM6_ESM.zip › source_data_file/10_source data_Supp_Fig2.xlsx]

## Sheet: Supp_Fig_2
Supplementary Figure 2: Relationship between number of reactive KSHV peptide pools and age of the study participant.
age group	Number of KSHV reactive peptide pools (log10)
6-17	0
6-17	0.30103
6-17	0.69897
6-17	0.845098
6-17	0.30103
6-17	0.477121
6-17	0
6-17	0
6-17	0.30103
6-17	0
6-17	0.30103
6-17	0.30103
6-17	0
6-17	0
6-17	0.69897
18-50	0
18-50	0
18-50	0
18-50	0
18-50	0.30103
18-50	0.477121
18-50	0
18-50	0
18-50	0
18-50	0
18-50	0.30103
18-50	0.30103
18-50	0
18-50	0.30103
18-50	0
18-50	0.30103
18-50	0
18-50	0.477121
18-50	0.778151
18-50	0.30103
18-50	1.57978
18-50	0
18-50	0.30103
18-50	0.90309
18-50	0.60206
18-50	0.30103
18-50	0.477121
18-50	0.30103
18-50	0.60206
18-50	0.477121
18-50	0.845098
18-50	0.477121
18-50	0.69897
18-50	0.477121
18-50	0.477121
18-50	0.477121
18-50	1.32222
18-50	0.30103
18-50	0.30103
18-50	0
18-50	0.477121
18-50	0.69897
18-50	0.30103
18-50	0
18-50	0.60206
18-50	0.30103
18-50	0.845098
18-50	0.30103
18-50	0.30103
18-50	0.477121
18-50	0.30103
18-50	0
18-50	0
18-50	0
18-50	0.477121
18-50	0
18-50	0.477121
18-50	1.20412
18-50	0.90309
18-50	0.90309
18-50	0.30103
18-50	0.30103
18-50	0.954242
18-50	0.477121
18-50	0.30103
18-50	0.60206
18-50	0.778151
18-50	0.477121
18-50	0.30103
18-50	0.69897
18-50	0
18-50	0.69897
18-50	0.60206
18-50	0.69897
18-50	0.778151
18-50	0.69897
18-50	0.477121
18-50	0.477121
18-50	1.07918
18-50	0
18-50	0.477121
18-50	0
18-50	0.60206
18-50	0.778151
18-50	0.30103
18-50	0.60206
51-87	0.69897
51-87	0.60206
51-87	0.778151
51-87	0.60206
51-87	0.30103
51-87	0.30103
51-87	1.20412
51-87	0.30103
51-87	0.778151
51-87	0.477121
51-87	0.30103
51-87	0.477121
51-87	1.41497
51-87	0.69897
51-87	0.477121
