# Supplementary material for: Kaposi’s sarcoma-associated herpesvirus T cell responses in HIV seronegative individuals from rural Uganda
Source: Nat Commun. 2021 Dec 16;12:7323. doi: 10.1038/s41467-021-27623-8 (PMC8677732; doi:10.1038/s41467-021-27623-8)
Supplement: Supplementary file 6 — Source Data [file 41467_2021_27623_MOESM6_ESM.zip › source_data_file/7_Source_Data_Table1.xlsx]

## Sheet: Table 1
Table 1: Proportions of individuals responding with IFN-g production and their overall characteristics.
age group	sex	viral_detection_in_PBMC	positivity_to_atleast_one_ORF	CEF_status	EBV_status	number of reactive peptides		CEF_status/EBV_status
6-17	M	undetectable	positive	0		1		0-negative
6-17	F	undetectable	positive	1		4		1-positive
6-17	M	detectable	negative	1		0
6-17	F	detectable	positive	1		2
6-17	M	detectable	positive	1		1
6-17	F	detectable	negative	0		0
6-17	F	undetectable	positive	0		4
6-17	F	undetectable	negative	1		0
6-17	F	undetectable	negative	0		0
6-17	M	detectable	negative	1		0
6-17	M	undetectable	positive	1		1
6-17	M	detectable	positive	1		6
6-17	F	detectable	positive	0		1
6-17	F	detectable	negative	0		0
6-17	M	undetectable	positive	1		1
18-50	M	undetectable	negative	0	0	0
18-50	M	undetectable	positive	1	1	6
18-50	M	undetectable	negative	0	0	0
18-50	M	detectable	positive	1	1	2
18-50	F	detectable	negative	0	1	0
18-50	F	undetectable	positive	0	1	7
18-50	M	undetectable	positive	1	0	1
18-50	F	detectable	negative	1	1	0
18-50	F	undetectable	positive	1		3
18-50	M	detectable	positive	1		11
18-50	F	undetectable	positive	1	1	1
18-50	M	detectable	positive	0	1	2
18-50	M	undetectable	negative	1	1	0
18-50	F	undetectable	negative	0	0	0
18-50	M	detectable	positive	1	1	2
18-50	M	undetectable	positive	1	1	4
18-50	F	detectable	positive	1	0	1
18-50	M	detectable	negative	1	0	0
18-50	M	undetectable	positive	1		2
18-50	M	detectable	positive	1	1	8
18-50	M	detectable	positive	1	1	1
18-50	F	undetectable	positive	1	1	20
18-50	M	undetectable	negative	1	1	0
18-50	M	detectable	positive	0	1	2
18-50	M	undetectable	positive	0	1	1
18-50	F	detectable	positive	1	1	5
18-50	M	undetectable	positive	1	1	4
18-50	M	undetectable	positive	0	0	2
18-50	M	undetectable	positive	1	1	2
18-50	F	undetectable	positive	0	1	1
18-50	F	undetectable	positive	1		1
18-50	M	undetectable	positive	1	1	1
18-50	F	undetectable	positive	1	1	37
18-50	M	undetectable	positive	0	1	1
18-50	F	undetectable	positive	0	1	3
18-50	M	undetectable	positive	0	1	3
18-50	M	detectable	positive	1		2
18-50	M	undetectable	positive	1	1	7
18-50	F	undetectable	negative	1	1	0
18-50	F	undetectable	negative	0	0	0
18-50	F	detectable	positive	0	1	1
18-50	M	undetectable	negative	1	0	0
18-50	F	undetectable	negative	1	1	0
18-50	F	undetectable	positive	1	1	2
18-50	F	detectable	positive	1		3
18-50	F	undetectable	positive	1	1	3
18-50	M	detectable	positive	0	1	1
18-50	F	undetectable	positive	0	1	1
18-50	F	undetectable	positive	1	1	5
18-50	M	undetectable	positive	1		2
18-50	M	detectable	negative	1	0	0
18-50	M	detectable	positive	1	0	1
18-50	F	undetectable	positive	0	1	7
18-50	F	undetectable	positive	1	1	4
18-50	M	detectable	negative	0	0	0
18-50	M	undetectable	positive	1	1	1
18-50	F	undetectable	positive	1	1	3
18-50	F	undetectable	positive	1	1	1
18-50	F	detectable	positive	1	1	4
18-50	F	undetectable	positive	0	0	2
18-50	F	undetectable	positive	1	1	2
18-50	F	undetectable	positive	1		5
18-50	F	detectable	positive	1	1	6
18-50	M	undetectable	positive	1	1	2
18-50	M	undetectable	positive	1	1	4
18-50	F	undetectable	positive	1	1	3
18-50	F	undetectable	positive	1	1	1
18-50	F	undetectable	negative	1	0	0
18-50	F	detectable	positive	0	1	1
18-50	F	undetectable	positive	0	1	2
18-50	F	detectable	positive	1	1	2
18-50	M	detectable	negative	1		0
18-50	F	undetectable	positive	0	1	2
18-50	F	undetectable	positive	1	1	1
18-50	M	detectable	positive	1	1	2
18-50	F	undetectable	negative	1	1	0
18-50	M	detectable	positive	1	1	15
18-50	M	undetectable	negative	0	0	0
18-50	F	undetectable	negative	0	1	0
18-50	M	detectable	negative	1		0
18-50	F	undetectable	negative	1	0	0
18-50	M	undetectable	positive	1	1	4
18-50	M	detectable	positive	1	1	1
18-50	F	detectable	positive	1	1	5
18-50	M	undetectable	positive	1	0	1
18-50	M	undetectable	positive	1	0	1
51-87	F	detectable	positive	1		15
51-87	M	detectable	positive	0		1
51-87	M	undetectable	positive	1		5
51-87	M	detectable	positive	1		4
51-87	F	detectable	positive	0		3
51-87	M	undetectable	positive	1		3
51-87	M	detectable	positive	1		4
51-87	M	undetectable	positive	0		2
51-87	F	detectable	positive	1		5
51-87	M	undetectable	positive	0		2
51-87	M	detectable	positive	1		25
51-87	F	detectable	positive	1		1
51-87	F	detectable	positive	0		1
51-87	F	undetectable	positive	1		2
51-87	M	detectable	positive	1		1
