# Supplementary material for: Kaposi’s sarcoma-associated herpesvirus T cell responses in HIV seronegative individuals from rural Uganda
Source: Nat Commun. 2021 Dec 16;12:7323. doi: 10.1038/s41467-021-27623-8 (PMC8677732; doi:10.1038/s41467-021-27623-8)
Supplement: Supplementary file 6 — Source Data [file 41467_2021_27623_MOESM6_ESM.zip › source_data_file/9_source data_Supp_Fig1.xlsx]

## Sheet: Supp_Fig_1
Supplementary Figure 1: Anti-CD3, CEF and EBV IFN-g responses of 76 Ugandans aged 18-50 years.
number	anti-CD3	CEF	EBV	K8.1
1	3617	250	263	53
2	4104	0	93	47
3	2797	0	0	0
4	1724	0	0	0
5	1183	90	0	0
6	4172	973	290	0
7	3611	77	87	0
8	3910	0	0	0
9	4357	170	904	643
10	4266	1271	119	0
11	4617	897	290	0
12	4888	1804	157	43
13	3971	0	189	0
14	4097	1350	777	0
15	4247	0	337	340
16	2790	43	117	0
17	4291	120	0	0
18	3130	76	0	0
19	2784	333	613	267
20	4794	515	596	237
21	3796	0	115	62
22	4194	0	146	0
23	4382	50	97	0
24	4671	0	0	0
25	2520	1615	111	0
26	4366	808	183	0
27	3722	85	70	260
28	3397	0	757	333
29	3130	0	100	0
30	978	0	1143	421
31	4381	0	635	254
32	3814	1000	425	0
33	4093	152	155	0
34	2068	0	0	0
35	2198	343	0	0
36	3501	0	247	107
37	2090	200	313	0
38	4111	883	197	0
39	4540	2617	600	0
40	1963	79	50	0
41	5027	0	393	109
42	2529	820	767	60
43	3607	138	96	0
44	1184	1437	270	0
45	2571	1946	504	46
46	2849	325	314	0
47	3358	0	0	42
48	874	227	1747	0
49	2822	0	264	0
50	4150	0	97	47
51	2392	452	0	0
52	3243	82	0	0
53	2329	0	0	0
53	1344	800	167	117
55	2590	100	105	0
56	2232	117	100	0
57	493	1557	3891	3243
58	1048	161	593	336
59	4056	0	111	0
60	4201	500	0	0
61	242	0	288	192
62	3779	84	56	40
63	1790	3713	300	0
64	704	0	0	0
65	1389	0	323	0
66	3892	50	0	0
67	3699	108	1500	1500
68	308	292	0	0
69	3593	52	0	0
70	3572	57	104	171
71	3856	0	90	0
72	3290	120	100	0
73	3648	1267	367	147
74	3048	88	744	80
75	448	92	638	385
76	103	707	130	119
