# Supplementary material for: Kaposi’s sarcoma-associated herpesvirus T cell responses in HIV seronegative individuals from rural Uganda
Source: Nat Commun. 2021 Dec 16;12:7323. doi: 10.1038/s41467-021-27623-8 (PMC8677732; doi:10.1038/s41467-021-27623-8)
Supplement: Supplementary file 6 — Source Data [file 41467_2021_27623_MOESM6_ESM.zip › source_data_file/11_source data_Supp_Fig3.xlsx]

## Sheet: Supp_Fig_3
Supplementary Figure 3: Correlation between IFN-g responses to K8.1 and IgG antibody responses to K8.1. IFN-g responses were measured in PBMC using ex-vivo ELISpot assay.
number	IFN-g responses to K8.1 (log10)	IgG antibody levels to K8.1 (log10)
1	1.61278	3.00043
2	1.63347	2.68395
3	1.64345	3.95472
4	1.6721	2.29994
5	1.68124	2.68842
6	1.68124	4.14794
7	1.73239	2.31492
8	1.78533	3.84326
9	1.79934	3.99963
10	1.90848	3.85594
11	2.03342	2.71181
12	2.04139	3.04941
13	2.07188	3.51255
14	2.07918	3.79779
15	2.17026	3.56062
16	2.23553	3.42814
17	2.28556	2.48996
18	2.37658	3.52048
19	2.40654	2.28892
20	2.41664	3.71185
21	2.42814	3.93969
22	2.52375	3.34811
23	2.52763	3.17681
24	2.53275	3.99642
25	2.58659	3.78433
26	2.62531	2.14457
27	2.80889	3.65147
28	3.17638	3.86838
29	3.51108	3.20602
