# Supplementary material for: Kaposi’s sarcoma-associated herpesvirus T cell responses in HIV seronegative individuals from rural Uganda
Source: Nat Commun. 2021 Dec 16;12:7323. doi: 10.1038/s41467-021-27623-8 (PMC8677732; doi:10.1038/s41467-021-27623-8)
Supplement: Supplementary file 6 — Source Data [file 41467_2021_27623_MOESM6_ESM.zip › source_data_file/6_Source_Data_Figure6.xlsx]

## Sheet: Figure 6
Figure 6: KSHV DNA levels in peripheral blood mononuclear cells (PBMC) by number of reactive peptide pools grouped in 3 categories (A) or 5 categories (B).
number of reactive peptides	KSHV viral load in PBMC (log10)
1
4
0	2.4228
2	0.176091
1	0.176091
0	2.03757
4
0
0
0	2.46084
1
6	1.94401
1	1.81492
0	1.71395
1
0
6
0
2	0.176091
0	1.88958
7
1
0	0.176091
3
11	2.53825
1
2	1.36171
0
0
2	0.176091
4
1	2.13615
0	0.176091
2
8	2.15108
1	0.176091
20
0
2	1.60889
1
5	1.8861
4
2
2
1
1
1
37
1
3
3
2	0.772958
7
0
0
1	0.176091
0
0
2
3	2.57274
3
1	1.33094
1
5
2
0	2.6946
1	0.176091
7
4
0	1.54608
1
3
1
4	0.768839
2
2
5
6	0.176091
2
4
3
1
0
1	1.82342
2
2	1.63019
0	1.66828
2
1
2	2.09401
0
15	1.69352
0
0
0	2.17346
0
4
1	2.22014
5	2.00797
1
1
15	1.84082
1	1.16374
5
4	0.796835
3	1.53155
3
4	1.78784
2
5	2.01415
2
25	2.0981
1	1.4633
1	1.74205
2
1	0.826849
