# Supplementary material for: Kaposi’s sarcoma-associated herpesvirus T cell responses in HIV seronegative individuals from rural Uganda
Source: Nat Commun. 2021 Dec 16;12:7323. doi: 10.1038/s41467-021-27623-8 (PMC8677732; doi:10.1038/s41467-021-27623-8)
Supplement: Supplementary file 6 — Source Data [file 41467_2021_27623_MOESM6_ESM.zip › source_data_file/4_Source_Data_Figure4.xlsx]

## Sheet: Figure 4
Figure 4: Proportions of individuals responding (IFN-g production) to at least one KSHV ORF by age group (A) and sex (B).
age group	pos_atleast_one_ORF	sex
6-17	positive	M
6-17	positive	F
6-17	negative	M
6-17	positive	F
6-17	positive	M
6-17	negative	F
6-17	positive	F
6-17	negative	F
6-17	negative	F
6-17	negative	M
6-17	positive	M
6-17	positive	M
6-17	positive	F
6-17	negative	F
6-17	positive	M
18-50	negative	M
18-50	positive	M
18-50	negative	M
18-50	positive	M
18-50	negative	F
18-50	positive	F
18-50	positive	M
18-50	negative	F
18-50	positive	F
18-50	positive	M
18-50	positive	F
18-50	positive	M
18-50	negative	M
18-50	negative	F
18-50	positive	M
18-50	positive	M
18-50	positive	F
18-50	negative	M
18-50	positive	M
18-50	positive	M
18-50	positive	M
18-50	positive	F
18-50	negative	M
18-50	positive	M
18-50	positive	M
18-50	positive	F
18-50	positive	M
18-50	positive	M
18-50	positive	M
18-50	positive	F
18-50	positive	F
18-50	positive	M
18-50	positive	F
18-50	positive	M
18-50	positive	F
18-50	positive	M
18-50	positive	M
18-50	positive	M
18-50	negative	F
18-50	negative	F
18-50	positive	F
18-50	negative	M
18-50	negative	F
18-50	positive	F
18-50	positive	F
18-50	positive	F
18-50	positive	M
18-50	positive	F
18-50	positive	F
18-50	positive	M
18-50	negative	M
18-50	positive	M
18-50	positive	F
18-50	positive	F
18-50	negative	M
18-50	positive	M
18-50	positive	F
18-50	positive	F
18-50	positive	F
18-50	positive	F
18-50	positive	F
18-50	positive	F
18-50	positive	F
18-50	positive	M
18-50	positive	M
18-50	positive	F
18-50	positive	F
18-50	negative	F
18-50	positive	F
18-50	positive	F
18-50	positive	F
18-50	negative	M
18-50	positive	F
18-50	positive	F
18-50	positive	M
18-50	negative	F
18-50	positive	M
18-50	negative	M
18-50	negative	F
18-50	negative	M
18-50	negative	F
18-50	positive	M
18-50	positive	M
18-50	positive	F
18-50	positive	M
18-50	positive	M
51-87	positive	F
51-87	positive	M
51-87	positive	M
51-87	positive	M
51-87	positive	F
51-87	positive	M
51-87	positive	M
51-87	positive	M
51-87	positive	F
51-87	positive	M
51-87	positive	M
51-87	positive	F
51-87	positive	F
51-87	positive	F
51-87	positive	M
