# Supplementary material for: Kaposi’s sarcoma-associated herpesvirus T cell responses in HIV seronegative individuals from rural Uganda
Source: Nat Commun. 2021 Dec 16;12:7323. doi: 10.1038/s41467-021-27623-8 (PMC8677732; doi:10.1038/s41467-021-27623-8)
Supplement: Supplementary file 6 — Source Data [file 41467_2021_27623_MOESM6_ESM.zip › source_data_file/8_Source_Data_Table2.xlsx]

## Sheet: Table 2
Table 2: Identification of responding peptides within the K8.1 peptide pool (44 peptides)
	sample1	sample2	sample3	sample4
Peptide/ORF	Spot count per million PBMCs	Spot count per million PBMCs	Spot count per million PBMCs	Spot count per million PBMCs
K8.1	132	547	87	1513
36	92	327
41	104	247
30	112
35	80
34	56	93
10	64
17	56
38		67
31		133
29		73
43		320		200
44		333	93	1627
37		180
22		87
Peptide Sequences
Peptide 10: VYQDWLGRMNCSYEN
Peptide 17: SEYPNVSVSVEDTSA
Peptide 22: SGSGEEERPVTSHVT
Peptide 29: SGSYSSGEPSRTTRI
Peptide 30: SGEPSRTTRIRVSPV
Peptide 31: RTTRIRVSPVAENGR
Peptide 34: NSGASNRVPFSATTT
Peptide 35: NRVPFSATTTTTRGR
Peptide 36: SATTTTTRGRDAHYN
Peptide 37: TTRGRDAHYNAEIRT
Peptide 38: DAHYNAEIRTHLYIL
Peptide 41: WAVGLLLGLVLILYL
Peptide 43: LILYLCVPRCRRKKP
Peptide 44: YLCVPRCRRKKPYIV
