# Supplementary material for: Kaposi’s sarcoma-associated herpesvirus T cell responses in HIV seronegative individuals from rural Uganda
Source: Nat Commun. 2021 Dec 16;12:7323. doi: 10.1038/s41467-021-27623-8 (PMC8677732; doi:10.1038/s41467-021-27623-8)
Supplement: Supplementary file 6 — Source Data [file 41467_2021_27623_MOESM6_ESM.zip › source_data_file/5_Source_Data_Figure5.xlsx]

## Sheet: Figure 5
Figure 5: : IFN-g responses to K8.1 (A) and ORF73 (B) (the most immunogenic peptides) as well as EBV(C) and CMV+EBV+flu cocktail-CEF (D) controls in individuals with and without KSHV DNA in peripheral blood mononuclear cells (PBMC).
KSHV viral detection in PBMC	KSHV viral load in PBMC (log10)	IFN-g responses to ORF73 (log10)	IgG levels to ORF73 (log10)	IFN-g responses to K8.1 (log10)	IgG levels to K8.1 (log10)	IFN-g responses to EBV (log10)	IFN-g responses to CEF (log10)
undetectable				0	2.40483	2.77887	3.41797
detectable	1.53155
undetectable
undetectable		1.70757	4.20019				3.20439
undetectable		1.77085	2.94537			1.98677	2.14302
detectable	0.768839	2.57519	2.99069	2.07188	3.51255	2.22531	2.90363
detectable	2.00797			2.58659	3.78433	2.8055	1.96848
undetectable						2.43297	3.15776
detectable	1.33094			1.68124	4.14794	1.99123
undetectable							1.72428
detectable	1.69352	1.68124	3.97063	2.17026	3.56062	2.56585	3.10312
undetectable						2.51055
undetectable				1.6721	2.29994	2.70329	3.28937
undetectable						1.94448	1.8921
undetectable
detectable	0.176091	1.94448	3.38111	0	3.92304	2.07188	1.64345
detectable	0.176091			2.42814	3.93969	2.78817	2.52375
undetectable				1.78533	3.84326	2.88536	2.91434
detectable	0.176091			0	3.68214		1.88649
undetectable				2.40654	2.28892	2.80346
undetectable						2.29666	2.94645
detectable	2.13615			0	3.43775		2.08278
undetectable							3.18213
undetectable				2.80889	3.65147	2.95665	2.233
undetectable		1.64345	3.10755	2.62531	2.14457	3.05843
detectable	1.36171			2.53275	3.99642	2.52892
undetectable						2.46389	2.95328
undetectable						2.16732
undetectable						2.19313	2.18469
undetectable		2.4133	3.22955			2.26482	2.90795
detectable	0.176091			0	3.69355		1.91908
undetectable						2.04922
undetectable						2.62941	3.00043
detectable	2.57274						2.6902
detectable	0.176091			2.23553	3.42814	2.02119	1.76343
undetectable						2.46389	2.98856
undetectable				1.61278	3.00043	1.75588	1.92942
detectable	1.84082						2.65706
detectable	1.60889			1.79934	3.99963	2.06446
undetectable						2.49693	2.3032
undetectable		1.64345	3.7651			1.70757	1.90309
detectable	1.4633						2.17609
detectable	1.66828						2.36922
detectable	2.09401			1.90848	3.85594	2.87216	1.94939
detectable	0.176091	1.81291	2.90596	0	3.29699	2.42325
undetectable						2.04922	3.20844
undetectable
undetectable
undetectable							2.77379
undetectable				2.03342	2.71181	2.39445
undetectable						1.99123	1.70757
undetectable
detectable	1.63019			0	2.91328	2.00432	2.08278
undetectable							3.01199
undetectable						2.07918	3.10449
undetectable
undetectable				2.52375	3.34811	2.87967
undetectable							1.83251
detectable	2.6946			0	3.77974		2.6561
undetectable							2.53656
detectable	2.0981	2.38202	3.1116				3.41179
undetectable						2.00432
detectable	0.772958						3.17898
undetectable							1.95904
detectable	2.03757
undetectable		1.81954	4.1064	2.04139	3.04941	2.5955
undetectable		1.73239	3.08672	1.68124	2.68842	1.97313
undetectable		1.94448	3.94206				2.90255
undetectable
detectable	2.4228						2.42325
undetectable							1.91908
undetectable							3.09933
detectable	1.81492
undetectable		1.61278	3.31133				1.61278
undetectable
undetectable		1.63347	2.54962
detectable	1.71395
detectable	1.94401	1.90848	3.34733				3.27068
detectable	0.176091						1.88649
detectable	0.176091			0	3.4813	2.89098	3.13065
detectable	2.53825	1.78533	3.47023				3.00217
undetectable		1.86923	3.79404	1.73239	2.31492	2.4216	2.39967
detectable	0.176091			1.64345	3.95472	2.19866	3.25648
detectable	1.88958			0	3.91001	2.27875
undetectable		1.68124	3.856				2.42814
undetectable
detectable	2.46084						1.70757
undetectable		1.90848	3.7585	2.41664	3.71185	1.85126	1.9345
undetectable				2.28556	2.48996	2.4609
detectable	2.17346						3.29776
detectable	1.8861			0	3.6466	3.24254	2.35793
undetectable
detectable	0.176091				3.74488		1.88649
detectable	2.15108			2.37658	3.52048	2.77597	2.71265
undetectable				3.17638	3.86838	3.17638	2.03743
detectable	2.01415						1.91908
detectable	1.74205
detectable	1.78784						2.98767
undetectable						2.49831	2.51322
undetectable							2.69984
detectable	1.82342			0	3.39032	1.95904
undetectable							2.46687
undetectable							2.73719
undetectable						2.00432	2.07188
undetectable						2.47857	3.56984
undetectable				2.52763	3.17681	2.77379	2.20952
undetectable							1.70757
undetectable		1.94448	2.76567	3.51108	3.20602	3.59017	3.19257
detectable	0.826849	2.25768	3.78435				2.89653
detectable	0.796835	1.97313	3.70959				3.02284
undetectable							2.935
undetectable						2.02531	2.00432
detectable	2.22014			2.07918	3.79779	2.11727	2.85003
undetectable				1.63347	2.68395
detectable	1.16374	2.08278	3.02979
detectable	1.54608			0	3.75055
